# Supplementary material for: A smartphone-based crowd-sourced real-time surveillance platform (apple snail inspector) for the invasive snails: a design and development study
Source: Parasit Vectors. 2024 Feb 21;17:78. doi: 10.1186/s13071-024-06182-z (PMC10880226; doi:10.1186/s13071-024-06182-z)
Supplement: Supplementary file 1 — Additional file 1: Dataset S1. Reported results of confirmed apple snails breeding places in 2020 and 2021. [file 13071_2024_6182_MOESM1_ESM.xlsx]

## Sheet: 2020
WeChat nickname	Mobile phone numbers	Address	Llongitude	Latitude	Notes	Reporting time
M	180****3021	江苏省无锡市滨湖区华庄街道瑞景道朗诗·太湖绿郡花园	120.333	31.4941		2020-01-02 07:27:48
标准烈日	152****2155	江苏省无锡市滨湖区蠡园街道环太湖公路	120.206	31.5507	福寿螺	2020-01-02 07:36:38
石崇武＿北方铁马	151****8511	江苏省无锡市滨湖区河埒街道北华路1号金辉梁溪原筑	120.274	31.5479	无锡市滨湖区北华路金辉梁溪原筑小区内部景观水池。	2020-01-02 08:24:54
周运	130****7832	江苏省无锡市滨湖区华庄街道尚贤道尚贤河湿地(尚贤道)	120.321	31.4657	位于清源路那边的尚贤河公园	2020-01-30 12:19:53
殷庆会	159****6160	江苏省无锡市滨湖区雪浪街道高浪路长广溪湿地公园	120.261	31.4912	无锡市滨湖区长广溪湿地公园内，高浪桥南侧，有个亭子，如图8附近，很多福寿螺	2020-02-03 10:51:12
一个小小苏	156****4348	江苏省无锡市滨湖区太湖街道大通路378号周新苑东三期	120.3	31.5033	周新苑东三期小区池塘内	2020-02-05 14:59:57
玉竹	133****0650	江苏省无锡市惠山区堰桥街道北环路1124号	120.309	31.6292	刚刚在村里的河边捉到的…之前一直以为是田螺	2020-03-24 14:09:06
晓玉	181****7502	江苏省无锡市滨湖区太湖街道观山阁花园餐厅金匮公园	120.316	31.4943	在金匮公园靠观山路与贡湖大道的荷花池旁的芦苇池有大量的福寿螺卵	2020-03-24 14:14:48
柠檬雨芯	135****7640	江苏省无锡市新吴区鸿山街道梁鸿路	120.52	31.4962	在无锡市新吴区梁鸿湿地国家公园往东800米左右的荷花池发现福寿螺幼卵。	2020-04-05 12:28:14
王玥	136****0878	江苏省无锡市锡山区鹅湖镇南河头路4号	120.58	31.5418	最近发现河岸边好多西瓜红不明物体，经查是福寿螺的卵	2020-04-09 11:37:49
范星	153****6090	江苏省无锡市梁溪区迎龙桥街道永丰路389号永丰园(永丰路)	120.299	31.5578	地点在无锡太湖广场旁凯宾斯基酒店前的荷花池里。	2020-04-09 12:16:26
D🍩nut	150****7620	江苏省无锡市新吴区鸿山街道环鸿东路	120.509	31.4736	后宅东塘街村许家里的水稻田里，田岸上好多粉色的卵，快来，快来清理	2020-04-09 12:18:36
满意	159****9605	江苏省无锡市新吴区梅村街道梅西路53号梅满嘉园	120.43	31.5484	无锡新区，梅满嘉园，小区内水塘内。	2020-04-09 12:34:58
 沈威 🍊	139****4979	江苏省无锡市滨湖区太湖街道贡湖大道辅路金匮公园	120.312	31.4984	在无锡金匮公园白沙滩边上的小河里，好多好多福寿螺	2020-05-01 07:42:25
商商	135****2839	江苏省无锡市滨湖区雪浪街道山水东路长广溪湿地公园	120.259	31.4952	长广溪湿地公园到处都是，泛滥	2020-05-01 09:29:32
foreveryang	185****7018	江苏省无锡市新吴区无锡太湖国际科技园干城路	120.379	31.4672	江苏省无锡市新吴区新安环太湖湿地公园入口小湖泊内	2020-05-01 10:29:15
木子李	189****5566	江苏省无锡市梁溪区金星街道运河西路	120.301	31.5452	好多福寿螺	2020-05-01 10:30:55
蓝	139****9520	江苏省无锡市滨湖区雪浪街道长广溪湿地公园-斑块湿地区长广溪湿地公园	120.263	31.5016	长广溪湿地水明居西侧亲水平台旁	2020-05-01 10:40:34
Song	186****1628	江苏省无锡市滨湖区胡埭镇环山路	120.155	31.5569	水渠边有大量福寿螺卵	2020-05-02 18:26:04
东方	189****6548	江苏省无锡市滨湖区太湖街道观山路无锡市人民政府	120.311	31.4931	金匮公园发现福寿螺	2020-05-02 18:28:18
张伟成	137****6359	江苏省无锡市滨湖区雪浪街道山水东路蠡湖国家湿地公园	120.257	31.5002		2020-05-03 10:10:31
喝水	159****6335	江苏省无锡市新吴区新安街道江苏专专科技有限公司无锡中关村科技创新园	120.413	31.4517	在望虞河边上无锡这面，有一个闸口边的树林里，几乎每棵树干上都有卵	2020-05-03 10:45:53
Jenny	189****8915	江苏省无锡市新吴区硕放街道欣鸿路	120.479	31.4947	福寿螺卵	2020-05-03 13:07:42
鳟鱼	136****9305	江苏省无锡市滨湖区华庄街道尚贤河湿地尚贤河湿地(尚贤道)	120.313	31.4866		2020-05-03 13:48:30
英子	189****5745	江苏省苏州市吴江区横扇街道徐思浜	120.52	30.9871	梅家洋的河边好多福寿螺的籽	2020-06-25 15:43:58
icey	189****8991	江苏省苏州市苏州工业园区唯亭街道苏州南韵装饰工程有限公司(园区店)维纳阳光花园南区	120.759	31.3686		2020-06-25 16:03:05
蜗牛的梦～15190611119	151****1119	江苏省泰州市靖江市马桥镇倪家场	120.231	32.03	我们这原来是从藕田种植处传播开来的，后来通过附近沟渠蔓延到河道，虽然多次组织杀灭，然而并无效果，今年后面的河道也有了。	2020-06-25 16:10:07
王玉斐	158****1560	江苏省无锡市滨湖区雪浪街道缘溪道长广溪湿地公园	120.264	31.4865	长广溪湿地公园水悦山庄酒店旁	2020-06-25 16:21:27
淡然忧伤	151****9808	江苏省苏州市吴江区七都镇七都水利管理服务站西联圩片区	120.469	30.9871	苏州七都镇庙港村大庙港两边全是福寿螺的籽，河里全是小拳头大的福寿螺	2020-06-25 16:42:06
sʌvmweə	151****6053	江苏省无锡市滨湖区华庄街道兴梁道无锡师范附属太湖新城小学	120.322	31.4963	无锡金匮公园	2020-06-25 16:47:22
三只熊	159****7008	江苏省苏州市昆山市周庄镇G15W2常嘉高速	120.821	31.1416	昆山市周庄镇协义村	2020-06-25 16:48:40
程鹏	173****9199	江苏省苏州市相城区渭塘镇翡翠家园(东区3)俪珠华庭	120.666	31.4572	苏州相城渭塘镇渭中路翡翠家园	2020-06-25 17:11:48
M	182****9668	江苏省苏州市虎丘区浒墅关镇苏州市水利工程管理处西塘河枢纽苏州市西塘河引水工程管理所	120.546	31.413	青灯村 种水稻的日子 "野田螺"泛滥 ，随处可见的福寿螺红卵。	2020-06-25 17:20:00
啊啊啊啊啊俊	151****6402	江苏省苏州市吴江区横扇街道施家村	120.549	31.0352		2020-06-25 17:25:36
笨兔紙	186****7297	江苏省苏州市昆山市开发区蓬溪中路	121.088	31.3667	家旁边的河里，超级多	2020-06-25 17:47:49
豪🌝	152****5089	江苏省苏州市昆山市玉山镇中铁十二局集团有限公司312国道改扩建工程昆山段KS2标项目经理部	120.858	31.3431	我们这边小河里面好多	2020-06-25 18:09:35
小铭	181****7589	江苏省苏州市相城区望亭镇牡丹港路	120.43	31.4348	农田里到处都是福寿螺。	2020-06-25 18:09:55
独孤求败	137****0481	江苏省无锡市宜兴市丁蜀镇宜兴市丁蜀镇莲花荡农场	119.869	31.2432	无锡市宜兴市丁蜀镇莲花荡农庄的水沟里	2020-06-25 18:21:41
郭连香	159****6260	江苏省苏州市苏州工业园区斜塘街道右岸街金鸡湖景区	120.722	31.3116	金鸡湖	2020-06-25 18:40:09
CoCo	189****0425	江苏省苏州市吴江区平望镇火常池	120.57	30.9923	江苏省苏州市吴江区平望镇梅堰社区双浜村内河道很多福寿螺籽	2020-06-25 18:55:34
在路上。。。	151****6763	江苏省苏州市吴江区黎里镇幸二村	120.791	31.1225		2020-06-26 07:56:17
zero+	180****8523	江苏省苏州市苏州工业园区唯亭街道翡翠湖生态公园	120.74	31.3687	苏州工业园区 翡翠湖这里的福寿螺非常多	2020-06-26 08:21:53
kennyS	178****9891	江苏省苏州市苏州工业园区苏州工业园区直属镇东沙湖生态公园-纷纶海东沙湖生态公园	120.769	31.3399	苏州东沙湖公园	2020-06-26 08:32:52
Caroline	181****1396	江苏省无锡市滨湖区华庄街道苏锡西路191-3号雅居乐中央府	120.325	31.4928	无锡市经开区雅居乐小区内	2020-06-26 08:42:14
龚兴	139****5525	江苏省苏州市吴中区石湖公园石湖景区	120.601	31.2524	石湖公园	2020-06-26 09:15:51
潇潇天羽	170****8505	江苏省苏州市常熟市常福街道史家坝	120.711	31.7537		2020-06-26 09:52:14
 桃花醉	189****3619	江苏省苏州市吴中区胥口镇马渠路一箭河山庄	120.474	31.2351	吴中区胥口镇合丰村马大巨一箭河附近驳岸边	2020-06-26 10:00:05
肆无忌惮	166****2860	江苏省无锡市新吴区硕放街道南星苑360号楼	120.432	31.47	无锡硕放地景公园	2020-06-26 10:26:56
voyage	189****0070	江苏省无锡市滨湖区雪浪街道金石路466号蠡湖国家湿地公园	120.266	31.506	无锡蠡湖大桥公园往长广溪方向（蠡湖大桥西南侧）	2020-06-26 11:31:24
Junling	158****3282	江苏省苏州市苏州工业园区唯亭街道重元寺-鼓楼重元寺(暂停营业)	120.781	31.4046	苏州唯亭镇重元寺水域内大片的福寿螺虫卵。	2020-06-26 16:36:36
祺祺妈妈	159****2529	江苏省无锡市滨湖区华庄街道观山名筑	120.335	31.5001	尚贤河湿地公园，福寿螺	2020-06-26 17:46:36
油王卡米莲camellia	133****6941	江苏省苏州市昆山市巴城镇新城翡翠湾	120.877	31.3864	水稻田，苏芡田专门灭螺！	2020-06-27 09:35:31
Wing	139****8208	江苏省无锡市滨湖区胡埭镇九龙湾紫薇园九龙湾花卉主题酒店	120.166	31.5599	福寿螺卵	2020-06-27 10:30:23
陈大发	150****0142	江苏省无锡市滨湖区蠡湖街道蠡园-月波平眺蠡园	120.259	31.5161	蠡园	2020-06-27 11:37:09
独墅一帜	134****8119	江苏省苏州市苏州工业园区苏州工业园区直属镇苏州翰尔酒店(月光码头店)金鸡湖景区	120.705	31.3205	苏州月光码头景观河两侧有少量福寿螺卵	2020-06-27 12:00:17
琳	189****3669	江苏省苏州市吴中区高家上停车场	120.447	31.3117		2020-06-27 17:45:40
POP	139****0254	江苏省无锡市新吴区梅村街道梅苑路85号景泉花园	120.428	31.5399	无锡新吴区景泉花园小区，景观池塘里到处都是	2020-06-27 18:40:03
下雨了吗	138****4189	江苏省无锡市梁溪区迎龙桥街道无锡太湖广场无锡城中皇冠假日酒店	120.301	31.5502	太湖广场荷花池里很多	2020-06-28 11:58:15
馨临【劉】	180****9639	江苏省苏州市昆山市玉山镇城北西路	120.906	31.427	站台边的池塘里今年才发现有这么多的福寿螺呢！	2020-06-28 17:24:59
在路上。。。	151****6763	江苏省苏州市吴江区黎里镇周湖公路	120.797	31.1153		2020-06-28 18:43:25
马晓炜	138****2608	江苏省无锡市滨湖区太湖街道天鹅湖花园A区	120.282	31.4911		2020-06-28 18:44:29
在路上。。。	151****6763	江苏省苏州市吴江区黎里镇周湖公路	120.792	31.1177		2020-06-28 18:55:40
doris倪小妮	159****6256	江苏省无锡市滨湖区荣巷街道梁溪路西苑山庄	120.225	31.5508	内测用	2020-06-29 08:24:17
Donna	180****6135	江苏省无锡市滨湖区雪浪街道山水东路湖玺庄园	120.252	31.504	长广溪 半圆浮桥头	2020-06-30 10:43:04
Donna	180****6135	江苏省无锡市滨湖区雪浪街道山水东路蠡湖国家湿地公园	120.244	31.5101	长广溪 半圆形浮桥头	2020-06-30 10:46:41
内大侠	182****1631	江苏省无锡市宜兴市丁蜀镇通蜀西路102号川埠幼儿园	119.825	31.281	好多福寿螺的卵	2020-06-30 11:08:41
好好学习	181****3137	江苏省苏州市吴江区松陵街道奥林清华(东区)奥林清华东区	120.643	31.1378	苏州吴江中山南路与开平路交叉口西北河道里，有大而多的福寿螺。	2020-06-30 16:11:26
满意	159****9605	江苏省苏州市苏州工业园区唯亭街道临埠街6号哈金森工业橡胶制品(苏州)有限公司	120.808	31.3694	阳澄湖，亭东路问潮街段水域有很多。	2020-06-30 17:43:47
好好学习	181****3137	江苏省苏州市吴江区松陵街道东太湖大道	120.642	31.1323	在吴江中山南路与东太湖大道交汇处的河道内，找到福寿螺的卵，暂时没有找到福寿螺。请专家鉴定。	2020-07-01 15:44:51
好好学习	181****3137	江苏省苏州市吴江区兴中路	120.646	31.221	河里有福寿螺和卵	2020-07-01 17:29:26
蓝色天空	135****1935	江苏省无锡市滨湖区太湖街道高浪西路	120.304	31.4981		2020-07-02 10:52:49
木木米 🔥	151****5728	江苏省苏州市苏州工业园区苏州工业园区直属镇北大方正信息产业基地方正·智谷	120.778	31.344	东沙湖大量福寿螺	2020-07-02 12:14:56
amber	139****8196	江苏省无锡市滨湖区雪浪街道高浪路长广溪湿地公园	120.261	31.4923	长广溪湿地公园，有很多呀	2020-07-02 13:25:05
岳云锋	138****3589	江苏省无锡市滨湖区蠡湖街道中南西路蠡湖香榭北区	120.264	31.5375	无锡滨湖区中南西路景丽桥处河道	2020-07-03 07:51:01
婧宝	139****4985	江苏省无锡市新吴区江溪街道金科米兰花园西区	120.362	31.564	新城中央公园内看到	2020-07-03 07:55:46
好好学习	181****3137	江苏省苏州市吴江区松陵街道东太湖大道	120.625	31.1314	河面风大，没看见福寿螺，发现很多福寿螺的卵。。	2020-07-03 09:13:18
琳	189****3669	江苏省苏州市虎丘区苏州科技城潇湘路	120.441	31.3121		2020-07-03 10:20:26
好好学习	181****3137	江苏省苏州市吴江区松陵街道夏蓉街北京外国语大学苏州湾外国语学校	120.614	31.1111	吴江夏蓉街与云龙西路交汇处河道里发现福寿螺和福寿螺的卵	2020-07-03 10:23:22
星未稀*	159****3720	江苏省苏州市吴江区横扇街道大桥路226号	120.545	31.0078		2020-07-03 12:18:38
噜啦啦	150****8755	江苏省苏州市吴江区横扇街道903乡道	120.538	31.0317	苏州市吴江区横扇沧州村16组西宋港	2020-07-03 12:30:07
好旺机电	181****9076	江苏省苏州市吴江区松陵街道东太湖大道	120.605	31.1299	发现河里有福寿螺的卵，有很多哦。	2020-07-03 14:20:48
寒月	153****2659	江苏省苏州市吴江区横扇街道903乡道	120.537	31.0271	河边的，不方便下去拍	2020-07-03 16:51:48
冰激凌	159****5414	江苏省苏州市苏州工业园区苏州工业园区直属镇裕新路	120.742	31.2549		2020-07-03 17:13:21
寒月	153****2659	江苏省苏州市吴江区松陵街道苏震桃公路	120.531	31.0339	230省道旁	2020-07-03 17:14:03
漫慢	188****0129	江苏省苏州市吴中区越溪街道S58沪常高速	120.616	31.2068	吴中区东太湖旁边公园	2020-07-03 18:01:50
漫慢	188****0129	江苏省苏州市吴中区越溪街道苏州湾大道	120.612	31.2022		2020-07-03 18:04:03
zzzz	189****6558	江苏省无锡市锡山区东亭街道隽府园28-29号首创隽府	120.369	31.5957	不需要红包，大众点评网上看到，有这个太危险，所以特意举报地点：无锡市滨湖区胡埭镇钱胡路1025号 九龙湾花彩小镇	2020-07-03 21:22:48
王玉斐	158****1560	江苏省无锡市滨湖区蠡湖街道金城西路701-40号蠡湖国家湿地公园	120.267	31.5213	无锡蠡湖湿地公园明月居附近湖边	2020-07-04 07:52:14
韩玮	189****9226	江苏省无锡市滨湖区雪浪街道金石路472号蠡湖国家湿地公园	120.266	31.5066	长广溪威尼斯花园后门附近	2020-07-04 10:53:34
Donna	180****6135	江苏省无锡市滨湖区雪浪街道金石路559号蠡湖公馆	120.265	31.4982	长广溪 石塘桥	2020-07-04 11:24:30
杰	158****8030	江苏省无锡市滨湖区蠡园街道环太湖公路	120.207	31.5508	梅园附近，环太湖路和观湖路间小公园内	2020-07-04 16:30:14
蒋云燕	139****8727	江苏省苏州市苏州工业园区苏州工业园区直属镇现代大道	120.696	31.3255	苏州金鸡湖科文中心西侧	2020-07-04 16:44:38
可不可以	185****1910	江苏省苏州市昆山市张浦镇稍里村	120.908	31.2676	很多福寿螺的卵	2020-07-04 17:45:51
Hey	159****4517	江苏省苏州市苏州工业园区斜塘街道星湖街124号苏州大学独墅湖校区北区	120.728	31.271	苏州大学独墅湖校区一期足球场旁池塘，以及材化部前河流发现福寿螺卵	2020-07-04 20:02:47
满意	159****9605	江苏省无锡市新吴区无锡高新技术产业开发区新华路	120.429	31.533	新华路和锡梅路，交叉口，水塘	2020-07-05 14:04:59
剑锋	133****1323	江苏省苏州市苏州工业园区唯亭街道科营路中新生态科技城	120.74	31.3696	苏州工业园区展业路东，翡翠湖公园福寿螺卵成灾	2020-07-05 14:40:46
天天天晴	135****8357	江苏省无锡市锡山区东亭街道诺卡花园89号楼中大诺卡小镇	120.346	31.5997	由于是小区内河道，没有浅滩，只能桥上拍，不知道是不是卵	2020-07-05 17:05:58
满意	159****9605	江苏省无锡市新吴区梅村街道梅里中路中华德城	120.437	31.5405	江南第一古镇，城门口，水塘里有很多，	2020-07-05 18:50:56
阿 薯	177****4751	江苏省苏州市吴江区横扇街道永富来纺织有限公司	120.569	31.0069	卵	2020-07-06 10:17:28
酸辣汤	137****3740	江苏省无锡市宜兴市丁蜀镇G25长深高速	119.882	31.2561	宜兴丁蜀镇双桥村	2020-07-06 11:03:46
好旺机电	181****9076	江苏省苏州市吴江区松陵街道流虹路阳光悦湖豪苑	120.625	31.1618	苏州市吴江区流虹路与秋枫街交叉口东南角上河里有福寿螺，河草上有很多卵。	2020-07-07 08:38:59
啄木鸟	181****9628	江苏省苏州市吴江区松陵街道流虹路地铁站8号西北口	120.619	31.163	河岸上有福寿螺，河里有福寿螺的卵。	2020-07-07 08:47:14
开心	181****5668	江苏省苏州市吴中区胥口镇苏州市保安服务公司保安培训基地	120.469	31.2208	太湖边发现的要砸死它吗？	2020-07-07 10:37:57
啄木鸟	181****9628	江苏省苏州市吴江区松陵街道东太湖大道	120.612	31.1304	河岸边发现福寿螺的卵。东太湖大道南侧河岸边。	2020-07-07 10:39:47
好旺机电	181****9076	江苏省苏州市吴江区松陵街道东太湖大道萃雅苑	120.618	31.1296	河岸边发现大量福寿螺的卵，数量多，面积大。	2020-07-07 14:13:08
垚yao	181****9155	江苏省苏州市吴江区松陵街道松陵大道1254号	120.628	31.1376	苏州河里有福寿螺和卵	2020-07-07 14:56:10
小丫么小土豆	137****4032	江苏省苏州市吴江区横扇街道松桃公路	120.568	31.0228		2020-07-07 18:21:32
好好学习	181****3137	江苏省苏州市吴江区松陵街道云龙西路	120.623	31.1101	河道里有福寿螺和卵，它们是夜里产卵吗？	2020-07-08 10:26:33
时伟明	182****7485	江苏省苏州市吴中区临湖镇环太湖大道	120.477	31.1781	苏州市度假区太湖边发现福寿螺一只，很大！	2020-07-08 11:48:56
雪若	133****5881	江苏省无锡市梁溪区迎龙桥街道永和路无锡城中皇冠假日酒店	120.301	31.5503	太湖广场 永固路，市场管理局对面池塘	2020-07-08 12:04:32
JT.Q	151****5171	江苏省苏州市苏州工业园区唯亭街道问潮街	120.81	31.3727	高铁下水域	2020-07-08 12:26:48
垚yao	181****9155	江苏省苏州市吴江区松陵街道鲈乡南路芦荡湖湿地公园	120.635	31.116	鲈乡南路东侧河道里发现福寿螺的卵，没看到大螺。	2020-07-08 15:07:30
琳	189****3669	江苏省苏州市虎丘区高新区浒墅关开发分区马涧路	120.451	31.3191		2020-07-08 16:27:45
啄木鸟	181****9628	江苏省苏州市吴江区松陵街道笠泽路梅石小区	120.622	31.1544	河里有大量福寿螺的卵。	2020-07-08 16:36:39
琳	189****3669	江苏省苏州市吴中区木渎镇藏北路	120.455	31.3132		2020-07-08 16:42:11
紫月泰山	150****3310	江苏省无锡市滨湖区马山街道雪城路	120.121	31.5115	滨湖区马山街道阖闾社区东城村，我是街道河长办，巡河发现河边，较多。因为看过类似报道，六拍摄下来，请相关部门重视。	2020-07-09 09:43:20
好好学习	181****3137	江苏省苏州市吴中区郭巷街道东方大道	120.659	31.2636	河道里发现福寿螺	2020-07-09 10:37:12
垚yao	181****9155	江苏省苏州市吴中区郭巷街道东方大道万科湖西玲珑	120.682	31.2655	河里有福寿螺	2020-07-09 11:47:19
开心	181****5668	江苏省苏州市吴中区胥口镇环太湖大道太湖黄金水岸	120.462	31.2202	苏州度假区太湖边发现福寿螺	2020-07-09 12:38:59
啄木鸟	181****9628	江苏省苏州市吴中区长桥街道澄湖路S半岛清水湾花园	120.621	31.2417	河堤上有福寿螺的卵	2020-07-09 15:32:40
好旺机电	181****9076	江苏省苏州市吴中区越溪街道石湖之韵	120.6	31.228	河道里有福寿螺	2020-07-09 16:18:24
寒月	153****2659	江苏省苏州市吴江区横扇街道星北路	120.576	31.0277	地笼上和地笼里的福寿螺	2020-07-09 18:31:08
Yik-	188****1509	江苏省苏州市吴江区七都镇郑家巷	120.47	30.9915	江苏省苏州市吴江区七都镇庙港社区22组张家港50号	2020-07-09 18:49:12
垚yao	181****9155	江苏省苏州市吴江区松陵街道秋枫街苏州第九人民医院	120.618	31.1161	吴江第九人民医院南边河里有福寿螺。	2020-07-10 14:39:56
佚名	159****0460	江苏省苏州市昆山市玉山镇柏庐南路	120.957	31.3451	昆山市枫景苑B区南门河边	2020-07-10 14:44:13
。杰 。🐃	134****5350	江苏省苏州市昆山市锦溪镇百胜路	120.956	31.1744	河道里基本上是随处可见	2020-07-10 14:52:52
好旺机电	181****9076	江苏省苏州市吴江区松陵街道秋枫街	120.617	31.1587	河里发现很多福寿螺和福寿螺的卵	2020-07-10 15:54:37
佚名	159****0460	江苏省苏州市昆山市开发区小澞河路	120.946	31.3451	京沪高速 小虞河桥 下	2020-07-10 17:01:30
霜序廿二	159****4770	江苏省苏州市昆山市周庄镇大桥路	120.857	31.1374		2020-07-11 16:39:33
霜序廿二	159****4770	江苏省苏州市昆山市周庄镇秀园路日晗精密机械(昆山)有限公司	120.868	31.1344		2020-07-11 16:49:57
安阳土猫	151****2844	江苏省苏州市吴江区黎里镇镇南路	120.723	30.9879	苏州市吴江区黎里镇小官荡	2020-07-11 17:50:55
璐鳗鳗⁾⁽🍳	136****6092	江苏省无锡市锡山区锡北镇幸福路	120.463	31.6734	全部都是福寿螺的卵	2020-07-11 18:07:40
晓晨(小先生)15050249345	150****9345	江苏省苏州市昆山市巴城镇214乡道	120.845	31.4726	江苏昆山巴城镇东阳澄湖村后浜	2020-07-11 18:09:40
Moderato	188****3021	江苏省苏州市苏州工业园区唯亭街道慈云路80号莲池湖公园	120.783	31.4125		2020-07-12 09:27:30
安阳土猫	151****2844	江苏省苏州市吴江区黎里镇东湾头	120.758	31.0001	苏州吴江区黎里镇华字港河	2020-07-12 09:44:31
Ethan	177****2101	江苏省苏州市昆山市锦溪镇同周公路	120.907	31.1547	江苏省昆山市锦溪镇周家浜村，河道内福寿螺卵随处可见	2020-07-12 09:47:23
	132****3701	江苏省苏州市吴中区甪直镇新开港桥	120.788	31.2593	河边的福寿螺	2020-07-12 09:52:56
G.Y.P	181****7730	江苏省苏州市昆山市张浦镇震阳路	120.884	31.2851		2020-07-12 10:55:32
廿六。	131****8179	江苏省苏州市吴江区同里镇松北路苏州同里古镇旅游区	120.73	31.1495		2020-07-12 13:31:35
¹⁹⁹⁵	151****7095	江苏省苏州市吴中区香山街道舟山路	120.403	31.2358	很多，上次踩爆一个拳头那么大的	2020-07-12 14:34:53
浣熊	159****1237	江苏省苏州市苏州工业园区苏州工业园区直属镇东沈浒路出口(中环东线北向)东沙湖生态公园	120.77	31.3341	东沙湖生态公园	2020-07-12 15:18:53
☀ 「Only 。	150****9675	江苏省苏州市昆山市巴城镇沈巷	120.883	31.4182	在龙潭湖沈巷浜一条很清澈的河里。有很多福寿螺的籽。。	2020-07-12 16:08:45
五常	136****9268	江苏省苏州市吴江区桃源镇天亮桥路	120.49	30.8647	吴江区桃源镇青云社区正丰新开河周边满满的都是。	2020-07-12 17:35:05
a古龙窑紫砂	138****7444	江苏省无锡市宜兴市丁蜀镇芳溪村	119.872	31.2566	河边有好多好多 宜兴市丁蜀镇三洞桥村	2020-07-13 12:04:26
时伟明	182****7485	江苏省苏州市吴中区胥口镇胥市路	120.494	31.2227	胥口环太湖大道附近	2020-07-13 13:15:25
卉	139****1489	江苏省苏州市昆山市玉山镇茗景苑茗景苑A区	120.907	31.3434	福寿螺	2020-07-13 13:55:42
好好学习	181****3137	江苏省苏州市吴江区松陵街道联杨路瑞景国际	120.652	31.1266	河道里有福寿螺。专家我前二次怎么审核没通过呢？哪里有问题请联系我，谢谢！	2020-07-13 14:10:41
佚名	159****0460	江苏省苏州市昆山市开发区象屿两岸贸易中心3号楼象屿两岸贸易中心	120.947	31.3568	地头水沟都有 太多了	2020-07-13 14:49:44
李娟英	139****0359	江苏省苏州市昆山市玉山镇水秀路宝岛别墅	120.944	31.3947		2020-07-13 18:28:54
垚yao	181****9155	江苏省苏州市吴江区松陵街道东太湖大道	120.647	31.1341	恐怖的福寿螺家族	2020-07-14 08:47:29
chiyaqin	139****1351	江苏省苏州市吴江区松陵街道高新路金域华府(长安路)	120.65	31.1408		2020-07-14 11:38:53
涛哥	158****3164	江苏省苏州市昆山市张浦镇恒源广场罗马假日宾馆(昆山张浦镇店)	120.946	31.2846		2020-07-14 13:03:43
小鱼	139****8119	江苏省苏州市吴江区松陵街道吴江大道辅路	120.636	31.0866		2020-07-14 14:31:03
时光	159****9217	江苏省苏州市昆山市周庄镇蚬北路	120.838	31.1354		2020-07-14 18:19:07
De-lovelyคิดถึง	173****1894	江苏省苏州市昆山市玉山镇昆山市鹿泰交通安全设施工程公司	120.91	31.3278	河边芦苇上很多	2020-07-14 18:26:15
10	183****4006	江苏省苏州市昆山市周庄镇盛世明珠园	120.842	31.1274		2020-07-15 18:12:33
大涛	158****6308	江苏省苏州市昆山市张浦镇茶风街新昆幼儿园	120.955	31.2871	福寿螺卵	2020-07-16 11:53:55
渐行渐远	158****3179	江苏省苏州市苏州工业园区娄葑街道园东路苏州国际科技园(园北路)	120.672	31.2932		2020-07-16 12:35:21
佚名	159****0460	江苏省苏州市昆山市开发区吉田国际广场吉田国际广场(建设中)	120.963	31.3496		2020-07-16 14:36:07
开心	181****5668	江苏省苏州市姑苏区吴门桥街道桐泾公园	120.602	31.2821	苏州姑苏区桐泾公园内发现福寿螺	2020-07-16 14:50:40
廿六。	131****8179	江苏省苏州市吴江区同里镇崇本路苏州同里古镇旅游区	120.722	31.1623		2020-07-16 14:54:56
🍺1988🍺	137****9665	江苏省苏州市吴江区同里镇江兴东路	120.725	31.1704		2020-07-16 15:03:49
十平先生	139****6554	江苏省苏州市相城区元和街道金磐金花园书香国际	120.646	31.3579	河岸上有福寿螺卵	2020-07-16 16:54:27
宜山金砂	147****5203	江苏省无锡市宜兴市丁蜀镇古塔	119.864	31.2411		2020-07-16 17:58:21
瑞	137****0540	江苏省苏州市吴中区城南街道枫杨路桂花园(枫杨路)	120.622	31.2176	苏州市吴中区城南街道枫杨路枫杨桥有福寿螺卵	2020-07-17 14:17:02
独墅一帜	134****8119	江苏省苏州市苏州工业园区斜塘街道万寿街独墅湖公园	120.717	31.2522	苏州独墅湖公园靠近铂悦犀湖水岸边	2020-07-17 14:23:24
垚yao	181****9155	江苏省苏州市吴中区郭巷街道姜庄路姜庄	120.664	31.253	公园水域里有福寿螺，发现了消灭掉。	2020-07-18 09:14:47
被子	185****2093	江苏省苏州市苏州工业园区斜塘街道共耀路	120.752	31.3005		2020-07-18 10:08:19
时光	159****9217	江苏省苏州市昆山市周庄镇蚬北路	120.842	31.1378		2020-07-18 12:58:26
Moderato	188****3021	江苏省苏州市吴中区金庭镇苏州眷水民宿(太湖西山店)石公山	120.296	31.0637		2020-07-18 14:25:13
好好学习	181****3137	江苏省苏州市吴中区城南街道宝通路	120.651	31.2397	发现大螺	2020-07-18 15:28:28
mangou	137****6376	江苏省苏州市相城区元和街道紫玉花园(齐门北大街)	120.619	31.3645	苏州市相城区陆慕老街河道发现福寿螺	2020-07-19 08:12:29
鹿🍀 茸	199****8527	江苏省苏州市昆山市周庄镇全福路68号周庄古镇	120.847	31.1139	周庄福洪桥福寿螺卵	2020-07-19 09:33:26
垚yao	181****9155	江苏省苏州市吴江区松陵街道中山南路697号芦荡湖湿地公园	120.642	31.1166	水域里有福寿螺	2020-07-20 13:05:57
Ai💦 💦 虎子	185****0448	江苏省苏州市相城区元和街道虎啸桥	120.645	31.3453	螺塔，	2020-07-20 13:32:56
涛哥	173****6690	江苏省苏州市昆山市张浦镇俱巷路昆山鸣朋纸业有限公司	120.966	31.3073	昆山张浦俱巷路(宏泽电子有限公司)西南边河道	2020-07-20 18:24:10
被子	185****2093	江苏省苏州市苏州工业园区苏州工业园区直属镇星华街	120.77	31.3213		2020-07-21 17:05:55
简单	135****7250	江苏省苏州市昆山市张浦镇长江南路	120.955	31.3085		2020-07-22 13:27:05
胖大海	138****1935	江苏省无锡市锡山区锡北镇锡东大道	120.458	31.6815	在疾控宣传上看见福寿螺是有害物种，刚好看见这里很多所以上传。	2020-07-23 14:55:41
好好学习	181****3137	江苏省苏州市姑苏区双塔街道冬青路	120.648	31.2734	河道里发现福寿螺，河滩路不好，只能拍远景。	2020-07-23 18:19:22
垚yao	181****9155	江苏省苏州市吴江区松陵街道苏州河路松陵镇联杨幼儿园	120.625	31.1165	河里有福寿螺	2020-07-24 10:42:59
廿六。	131****8179	江苏省苏州市吴江区同里镇同里湖苏州同里古镇旅游区	120.73	31.1558		2020-07-24 13:21:06
等风的旗	139****1240	江苏省苏州市吴中区越溪街道美奥口腔(永旺梦乐城)永旺梦乐城(吴中店)	120.614	31.1927	苏州市城南街道大龙港桥边湖里	2020-07-24 17:25:27
瑞	137****0540	江苏省苏州市吴江区江陵街道北太湖湾景点观景平台	120.628	31.2037	吴江厐家塘景观台边	2020-07-24 17:57:20
Mark	153****2501	江苏省苏州市昆山市玉山镇南淞路	120.92	31.3159	沿河两岸都是福寿螺	2020-07-25 06:39:31
毛衣	139****7541	江苏省苏州市昆山市锦溪镇古城南路	120.895	31.2009		2020-07-25 09:05:14
Rock	151****5527	江苏省苏州市昆山市开发区世茂·蝶湖湾	120.959	31.3405	昆山世贸蝶湖湾商业街东	2020-07-25 09:51:55
张岚	151****2037	江苏省苏州市昆山市开发区绣衣园街1-65号西湾新村	120.973	31.3818	福寿螺虫卵	2020-07-25 12:07:43
朱庆忠	159****7006	江苏省苏州市昆山市张浦镇南兵桥	120.912	31.2509	河道里，田间水沟里都是福寿螺的卵	2020-07-25 12:10:10
周秋生	189****4441	江苏省苏州市昆山市张浦镇俱进路超群公寓	120.972	31.3041	昆山张浦镇俱进路400号北侧小河。太多了😔	2020-07-25 12:54:20
De-lovelyคิดถึง	173****1893	江苏省苏州市吴中区甪直镇东方大道9号	120.866	31.2661	甪直河边巨多	2020-07-25 12:56:08
S&T	137****4225	江苏省苏州市吴江区松陵街道东太湖游泳场	120.586	31.1367	吴江东太湖	2020-07-25 14:25:59
navigator	137****9321	江苏省苏州市昆山市玉山镇凯迪城明鑫·凯迪城	120.933	31.3768	昆山凯迪城小区内小河	2020-07-25 14:40:30
黄金搭档	134****5161	江苏省苏州市昆山市陆家镇南江路	121.035	31.311		2020-07-25 17:37:55
沧桑不过如此	180****7683	江苏省苏州市昆山市巴城镇祖冲之北路临湖景苑	120.885	31.4604	临湖景苑东边	2020-07-25 17:48:21
mangou	137****6376	江苏省苏州市苏州工业园区斜塘街道星华街	120.769	31.2949	苏州工业园区斜塘河	2020-07-26 05:30:02
刘伟	139****6776	江苏省苏州市吴中区甪直镇东关路东关工业坊	120.816	31.2679		2020-07-26 05:50:09
小梁子(=^x^=)	150****9120	江苏省苏州市吴江区平望镇003县道苏州市吴江区殡仪馆	120.588	31.0028	福寿螺卵多，水里螺蛳多不能分辨清楚	2020-07-26 06:10:59
周而复始	153****0826	江苏省苏州市昆山市张浦镇新吴东街逸泾新村	120.96	31.2853		2020-07-26 07:34:24
逗你玩	139****2190	江苏省苏州市昆山市锦溪镇锦虬路	120.965	31.1618	昆山市锦溪镇虬泽村	2020-07-26 10:03:09
乡离	136****5282	江苏省苏州市吴江区松陵街道奥林清华(鲈乡南路)	120.633	31.1408	小区池塘里好多福寿螺卵	2020-07-26 13:37:29
毛星星	135****2164	江苏省苏州市昆山市锦溪镇昆锦路	120.916	31.1943	在昆山锦溪镇的昆锦路附近游玩，发现水塘里，有大量的粉红色虫卵。	2020-07-26 16:45:51
Yang，Wen Xiang	189****4645	江苏省苏州市昆山市张浦镇星金路	120.888	31.2686	福寿螺，江苏省苏州市昆山市张浦镇星金村石壁河道。	2020-07-26 17:02:10
酸菜🐟	135****2232	江苏省苏州市昆山市淀山湖镇满庭芳农家菜	121.034	31.1489		2020-07-26 17:59:20
芬	150****9320	江苏省苏州市吴中区香山街道环太湖大道苏州太湖国际会议中心	120.414	31.2122	太湖边，还是有不少的，基本看到的都是红色的籽，拍的不是很清楚	2020-07-26 18:29:15
蟹小农	188****2771	江苏省苏州市昆山市巴城镇君子亭路城际景苑	120.872	31.3735	正仪镇荣亭村委对面小桥下	2020-07-26 18:53:36
阳光之下	189****7119	江苏省苏州市昆山市花桥镇绿地大道花桥裕花园	121.058	31.3	江苏省苏州市昆山市花桥绿地大道	2020-07-27 07:24:59
邹海洋	139****7117	江苏省苏州市昆山市玉山镇中华园西路1900号江苏天瑞仪器股份有限公司	120.868	31.3606	江苏省苏州市昆山市玉山镇中华园西路1888号	2020-07-27 08:15:09
沧桑不过如此	180****7683	江苏省苏州市昆山市巴城镇年丰路	120.891	31.4414	年丰路与迎宾路的北侧	2020-07-27 15:07:52
沧桑不过如此	180****7683	江苏省苏州市昆山市巴城镇临湖路昆山通海实验中学	120.878	31.4609	通海中学东边，这条河里特别的多，河边全是卵	2020-07-27 15:39:33
好好学习	181****3137	江苏省苏州市吴江区江陵街道中山北路	120.649	31.2029	河道里有福寿螺	2020-07-27 16:39:03
简单	135****7250	江苏省苏州市昆山市张浦镇益德路672号	120.984	31.3029		2020-07-27 18:41:12
被子	185****2093	江苏省苏州市苏州工业园区斜塘街道星体街苏州奥林匹克体育中心	120.751	31.3061		2020-07-28 07:55:40
垚yao	181****9155	江苏省苏州市吴江区松陵街道鲈乡南路	120.635	31.1112	河里有福寿螺，根据岸边卵数量，情况不严重。一米内有一，二处卵。	2020-07-28 10:09:10
吴昊	138****6877	江苏省苏州市昆山市玉山镇广福路逸景湾	120.938	31.4053		2020-07-28 16:17:29
Hello World！	180****7679	江苏省苏州市昆山市锦溪镇张家厍村首创青旅岛尚	120.924	31.1676	全是福寿螺的卵	2020-07-28 18:02:02
黄金搭档	134****5161	江苏省苏州市昆山市陆家镇南江路博雅景园	121.029	31.3084		2020-07-28 18:04:44
小老鼠	139****4853	江苏省苏州市昆山市张浦镇江浦南路	120.927	31.2432		2020-07-28 18:26:56
ʚ🧸ྀིɞ	139****3826	江苏省无锡市新吴区硕放街道丽景佳苑2号楼丽景佳苑2期	120.452	31.4703	硕放街道丽景佳苑里夫泾河 河道两旁出现大量福寿螺卵	2020-07-29 06:30:17
周而复始	153****0826	江苏省苏州市昆山市张浦镇通湖路银河新都花苑	120.931	31.2777		2020-07-29 07:24:26
Mr•Zhu	151****7956	江苏省苏州市昆山市锦溪镇858村道	120.934	31.1583	锦溪镇红霞村村里河道内全是福寿螺卵	2020-07-29 08:05:57
多少	139****3727	江苏省苏州市昆山市锦溪镇昆开路	120.941	31.1769	昆山德朋电子科技有限公司食堂外河道边发现福寿螺的卵。	2020-07-29 13:38:14
啊哈	151****2718	江苏省苏州市昆山市巴城镇登云路昆山智谷小镇	120.888	31.3972	昆山登云路，新建信义小学旁河边有很多福寿螺卵。	2020-07-29 14:42:01
~格式化、自己こจุ๊บ	180****4762	江苏省苏州市昆山市张浦镇S58沪常高速	120.914	31.2309	昆山市张浦镇大市村椿里村1组	2020-07-29 17:47:01
Hello World！	180****7679	江苏省苏州市昆山市锦溪镇锦东路	120.935	31.1833	福寿螺卵 具体位置见图	2020-07-29 17:56:05
周而复始	153****0826	江苏省苏州市昆山市张浦镇锦上路心泊紫竹苑	120.926	31.2756		2020-07-30 07:13:33
李亚萍	137****4238	江苏省苏州市吴中区越溪街道南章村	120.563	31.1768	家门口无污染的小河里的福寿螺 越来越多	2020-07-30 07:18:23
被子	185****2093	江苏省苏州市苏州工业园区斜塘街道专家公寓	120.722	31.2717		2020-07-30 07:57:09
脉冲星	159****6907	江苏省苏州市昆山市千灯镇昆山明彦模具有限公司千灯原创型基地	121.006	31.2381		2020-07-30 09:02:09
好好学习	181****3137	江苏省苏州市吴中区木渎镇苏福快速路	120.563	31.2611	河里有福寿螺	2020-08-01 09:15:13
垚yao	181****9155	江苏省苏州市吴中区木渎镇塔园路旭辉香格里	120.562	31.2615	河道里有福寿螺	2020-08-01 09:25:44
周而复始	153****0826	江苏省苏州市昆山市张浦镇新吴东街	120.972	31.2836		2020-08-02 08:03:12
黄金搭档	134****5161	江苏省苏州市昆山市玉山镇新城南路	120.865	31.3418		2020-08-02 09:02:35
黄金搭档	134****5161	江苏省苏州市昆山市玉山镇姜巷村	120.866	31.3413		2020-08-02 09:12:54
A*A	152****9748	江苏省苏州市昆山市淀山湖镇满庭芳农家菜	121.034	31.1488		2020-08-02 16:54:21
李明乾Bryan	152****0562	江苏省苏州市姑苏区吴门桥街道桐泾公园	120.602	31.282	桐泾公园水塘里	2020-08-02 17:54:41
被子	185****2093	江苏省苏州市苏州工业园区娄葑街道槟榔路	120.684	31.3268		2020-08-02 17:57:06
混世大魔王🐾	185****5694	江苏省苏州市昆山市淀山湖镇满庭芳农家菜	121.034	31.1487		2020-08-02 18:13:28
奶哟小仙女	132****5759	江苏省苏州市苏州工业园区苏州工业园区直属镇星华街东沙湖生态公园	120.768	31.3331		2020-08-03 09:32:59
被子	185****2093	江苏省苏州市苏州工业园区斜塘街道现代大道	120.753	31.3285		2020-08-03 10:58:38
好好学习	181****3137	江苏省苏州市吴江区松陵街道联杨路华邦·中央花园	120.645	31.1265	发现福寿螺	2020-08-03 13:12:13
~格式化、自己こจุ๊บ	180****4762	江苏省苏州市昆山市锦溪镇学苑路水榭蓝湾	120.911	31.1771	昆山市锦溪镇学院路学苑1号桥	2020-08-04 10:13:20
吴昊	138****6877	江苏省苏州市昆山市玉山镇广福路	120.93	31.4093	江苏省昆山市广福路红星南站排涝口河道内有大量福寿螺卵	2020-08-06 09:56:34
吴昊	138****6877	江苏省苏州市昆山市玉山镇富士康路1398号昆山锦通汽车贸易有限公司	120.93	31.4149	江苏省昆山市高新区339省道与凤雷路交叉口风雷河河道内有大量虫卵，随处可见	2020-08-06 10:02:11
周而复始	153****0826	江苏省苏州市昆山市张浦镇永记路	120.957	31.2999		2020-08-08 08:06:52
垚yao	181****9155	江苏省苏州市苏州工业园区娄葑街道星港街	120.675	31.2839	水里有福寿螺，找不到钉螺	2020-08-08 09:45:55
阳光之下	189****7119	江苏省苏州市昆山市周市镇庙泾路圣美精密工业黄浦江厂	121.011	31.45	庙泾桥下	2020-08-08 11:02:19
啄木鸟	181****9620	江苏省苏州市苏州工业园区苏州工业园区直属镇苏虹东路东沙湖生态公园	120.775	31.3449	水里有福寿螺	2020-08-08 11:13:18
好旺机电	181****9076	江苏省苏州市苏州工业园区苏州工业园区直属镇星龙街127号	120.803	31.3083	发现福寿螺	2020-08-08 14:34:46
宋宋	158****9229	江苏省苏州市吴中区长桥街道石湖西路石湖景区	120.602	31.2524		2020-08-08 17:51:06
周而复始	153****0826	江苏省苏州市昆山市张浦镇三家路289号	120.962	31.289		2020-08-09 07:20:42
兰迪	139****6260	江苏省苏州市昆山市巴城镇锦绣路	120.862	31.4761	在昆山巴城新开河村，锦绣路北侧河道发现大量福寿螺卵	2020-08-09 10:24:48
Alpha	139****1919	江苏省苏州市昆山市锦溪镇福建鸿昌饭店	120.941	31.1936		2020-08-09 11:17:57
吴昊	138****6877	江苏省苏州市昆山市花桥镇一品香烧烤店绿地启航社	121.128	31.2844	江苏省昆山市花桥镇牛玛特超市旁边河道内	2020-08-13 16:05:29
Hello World！	180****7679	江苏省苏州市昆山市锦溪镇锦富路枫丹御园	120.924	31.1727	福寿螺的卵	2020-08-15 05:48:52
慧光	186****3133	江苏省苏州市吴江区黎里镇府时路160号	120.845	31.0619	苏州吴江汾湖	2020-08-15 18:34:44
被子	185****2093	江苏省苏州市苏州工业园区唯亭街道娄江大道	120.716	31.341		2020-08-16 07:29:48
被子	185****2093	江苏省苏州市苏州工业园区苏州工业园区直属镇中环东线路劲·澜溪苑	120.77	31.2989		2020-08-18 08:23:22
好好学习	181****3137	江苏省苏州市吴江区松陵街道东太湖大道	120.648	31.1336	水里有很多福寿螺，看见人会爬走，活跃得很。	2020-08-18 08:27:45
~格式化、自己こจุ๊บ	180****4762	江苏省苏州市昆山市张浦镇327村道	120.902	31.2381	古城路327乡道交叉东北侧20米	2020-08-19 16:45:23
Ali	134****4919	江苏省苏州市吴江区松陵街道苏州河路梅石小区	120.622	31.1549	笠泽路与苏州河路的桥边上	2020-08-22 14:55:00
q宝	135****1182	江苏省无锡市宜兴市丁蜀镇黄龙路	119.847	31.2664		2020-08-22 16:13:42
被子	185****2093	江苏省苏州市苏州工业园区苏州工业园区直属镇锦溪街路劲主场2期	120.761	31.3075		2020-08-24 07:45:15
好好学习	181****3137	江苏省苏州市吴中区城南街道碧水湾花园20栋澹台湖公园	120.646	31.2575	福寿螺好像不产卵了，躲开了	2020-08-27 07:59:26
被子	185****2093	江苏省苏州市姑苏区虎丘街道环山路虎丘山风景区	120.582	31.3335		2020-08-28 11:36:53
桂桂	187****1776	江苏省常州市武进区雪堰镇常州市武进恒昌电器有限公司	120.071	31.5452	我们厂区后面河边的	2020-08-29 08:12:46
莉莉英🍒🍒	134****3881	江苏省苏州市苏州工业园区唯亭街道永阳路	120.77	31.4124		2020-08-29 12:36:54
звезда моя	151****6461	江苏省苏州市苏州工业园区唯亭街道阳澄环路	120.77	31.4083		2020-08-29 12:37:35
邓沂	189****9588	江苏省无锡市梁溪区崇安寺街道崇安寺生活步行街崇安寺	120.301	31.5789	崇安寺内	2020-08-29 16:10:57
被子	185****2093	江苏省苏州市相城区黄桥街道华元路虎丘湿地公园	120.581	31.3733		2020-09-01 09:53:25
Perdants 😪	176****0765	江苏省苏州市吴江区横扇街道同安西路36号	120.598	31.0756	宛平同安西路东城桥	2020-09-01 10:04:48
尬了geigei	187****0484	江苏省扬州市仪征市铜山街道盘山路	119.1	32.3481		2020-09-15 09:35:47
杨佩才	139****9340	江苏省南京市玄武区锁金村街道龙蟠路神策门公园	118.788	32.09	位于南京市中央门护城河处	2020-09-18 11:01:54
yyChan	188****8801	江苏省泰州市靖江市马桥镇江苏和诚制药设备公司	120.233	32.0275		2020-09-24 15:39:08
西碧海云天	138****2368	江苏省南京市高淳区阳江镇月南线	118.807	31.3657	南京市高淳区阳江镇拍摄	2020-09-28 10:25:50
不是蜀黍的禾蜀藜	182****6713	江苏省南京市高淳区砖墙镇217乡道	118.782	31.2585	江苏省南京市高淳区砖墙镇闸口村，沿河岸两边全是福寿螺的卵	2020-10-01 16:36:36
彭彭	159****7273	江苏省泰州市兴化市大邹镇顾马村	119.917	33.1473	河边很多分布	2020-10-01 16:56:51
从宾	152****3061	江苏省苏州市苏州工业园区唯亭街道跨澄路阳澄湖半岛旅游度假区西湖湾生态体育公园	120.706	31.3708	苏州工业园区阳澄湖大道旁体育公园荷花池内	2020-10-05 13:56:41
风的影子	137****7228	江苏省南京市高淳区阳江镇田园线	118.884	31.2834	拍摄于高淳区淳溪街道	2020-10-06 16:04:12
尚澄	186****1069	江苏省南京市江宁区秣陵街道诚信大道	118.812	31.9027	南京江宁九龙湖公园	2020-10-07 10:30:45
湖城飞牛	138****2028	江苏省淮安市金湖县金北街道金北街道中心小学	119.036	33.0653	金湖县金北街道新街村新庄组600平米水塘	2020-10-08 16:08:06
被子	185****2093	江苏省苏州市吴中区木渎镇灵天路姑苏印象天平山麓	120.504	31.2835		2020-10-10 14:16:15
Shen	137****8252	江苏省无锡市滨湖区华庄街道S19通锡高速	120.343	31.4623	福寿螺籽	2020-10-11 14:38:00
疾控周周	153****2098	江苏省盐城市东台市唐洋镇唐南街	120.703	32.6228	东台市唐洋镇十里村	2020-10-13 11:03:59
阳光之下	189****7119	江苏省苏州市昆山市陆家镇河浦路	121.063	31.3386		2020-10-13 12:35:51
邹海洋	139****7117	江苏省苏州市昆山市玉山镇中华园路	120.893	31.3625		2020-10-13 16:49:21
阳光之下	189****7119	江苏省苏州市昆山市陆家镇陆丰西路73号	121.019	31.3327		2020-10-20 09:48:24
水行	159****0310	江苏省扬州市广陵区沙头镇大五路	119.495	32.3293		2020-10-30 16:02:41
喝水	159****6335	江苏省无锡市滨湖区华庄街道高凯路苏南农副产品水产城	120.349	31.5204	苏南水产市场旁边的华家桥下的河道里有福寿螺的卵	2020-10-31 10:02:08
邹蕊 Reina	151****8971	江苏省无锡市新吴区鸿山街道锦鸿东路48号唐明东园	120.5	31.4891	位于无锡市新吴区鸿山镇唐明东园小区水池中央，随处可见粉红色的虫卵。	2020-10-31 16:28:01
秋阳斜照	138****3521	江苏省苏州市昆山市玉山镇陆杨郊野公园美陆佳苑菊苑	120.937	31.4574		2020-11-01 09:04:07
范杰	150****0212	江苏省泰州市兴化市大邹镇兴化市国土资源监察大队大邹监察队	119.965	33.1374	兴化市大邹镇	2020-11-08 09:08:46
周秋生	189****4441	江苏省苏州市昆山市张浦镇S58沪常高速	120.959	31.2204		2020-11-15 08:36:17
锦程	138****1836	江苏省宿迁市泗阳县众兴街道市民西路新港湾花园(淮海东路)	118.701	33.714	福寿螺虫卵，泗阳县森林公园水生植物上	2020-12-11 07:34:49
孙苗苗	136****6746	江苏省宿迁市泗洪县大楼街道淮河东路	118.244	33.4782		2020-12-24 13:16:57

## Sheet: 2021
WeChat nickname	Mobile phone numbers	Address	Llongitude	Latitude	Notes	Reporting time
zero+	180****8523	江苏省苏州市苏州工业园区唯亭街道中新科技大厦翡翠湖生态公园	120.741	31.3693	苏州园区 翡翠湖公园 现在好多了 清理干净后 现在福寿螺少了很多 还有遗漏 继续加油！	2021-01-02 09:30:11
一只蛋挞w	138****4586	江苏省苏州市吴江区松陵街道开平路天铂华庭	120.614	31.1364	湖岸边的卵	2021-01-02 10:33:09
白白白胖子	134****2536	江苏省苏州市太仓市娄东街道太仓汽车客运站	121.097	31.473	这怎么消灭好？	2021-02-02 12:03:33
雷阵雨	139****6139	江苏省苏州市吴江区七都镇庙震路318号老太庙	120.475	30.9891	老太庙一道美丽的风景线	2021-02-03 14:03:37
鱼有仙顾	137****5636	江苏省苏州市昆山市张浦镇港浦中路	120.934	31.2924		2021-02-05 10:49:18
黄文明	189****8368	江苏省泰州市兴化市昭阳街道兴沙公路	119.824	32.9491	江苏省泰州市兴化市昭阳街道严家村严家河桥荡南路	2021-03-09 14:06:16
邵凯也叫牛铁柱🐮	188****5608	江苏省无锡市宜兴市丁蜀镇新建灌溉站	119.869	31.2435	宜兴市丁蜀镇莲花荡福寿螺！	2021-03-14 09:35:24
被子	185****2093	江苏省苏州市吴中区斜塘街道星湖街荣域花园(星湖街)	120.725	31.2854		2021-03-20 08:07:04
宪	139****1379	江苏省苏州市昆山市淀山湖镇满庭芳农家菜	121.034	31.1491	福寿螺	2021-03-24 15:38:19
吴昊	138****6877	江苏省苏州市昆山市玉山镇滨江公园	120.968	31.3908	位置在昆山市玉山镇昆太路滨江公园内	2021-04-25 11:27:03
高继果13914090751	139****0751	江苏省苏州市吴中区苏州工业园区直属镇东平街苏州生物纳米科技园	120.738	31.2622	公司附近，发现好多。	2021-04-25 13:53:03
被子	185****2093	江苏省苏州市吴中区斜塘街道共耀路共耀华庭	120.754	31.3046		2021-04-26 08:03:28
whitewolf	181****5848	江苏省苏州市昆山市锦溪镇712乡道	120.868	31.1721		2021-04-26 09:58:30
贪吃小站，美味尽享	137****5278	江苏省苏州市昆山市锦溪镇锦周路	120.877	31.1685		2021-04-26 10:02:09
小鱼	139****8119	江苏省苏州市吴江区同里镇肖甸湖庄园路同里国家湿地公园	120.815	31.1578	屯村肖甸湖	2021-04-26 10:02:13
小鱼	139****8119	江苏省苏州市吴江区同里镇苏北路	120.76	31.2115		2021-04-26 13:14:17
szzjns🌹	189****8783	江苏省苏州市吴江区黎里镇北南莺	120.747	31.0136	吴江黎里	2021-04-27 10:33:28
贪吃小站，美味尽享	137****5278	江苏省苏州市昆山市淀山湖镇环湖大道淀湖桃源	120.987	31.1433		2021-04-27 12:57:24
~格式化、自己こจุ๊บ	188****5323	江苏省苏州市昆山市张浦镇S58沪常高速	120.913	31.2297	张浦镇大市村椿里村	2021-04-29 07:53:08
莫璃	188****7261	江苏省苏州市吴中区斜塘街道东安村苏州大学独墅湖校区北区	120.734	31.273	地点位于苏州大学独墅湖校区一期池塘周边	2021-04-29 11:56:09
霜序廿二	159****4770	江苏省苏州市昆山市周庄镇中市街61号周庄古镇	120.85	31.1123		2021-04-29 14:20:05
Perdants 😪	176****0765	江苏省苏州市吴江区同里镇苏同黎公路	120.743	31.1158	福寿螺极多	2021-04-29 15:31:58
Perdants 😪	176****0765	江苏省苏州市吴江区同里镇302县道	120.755	31.1183		2021-04-29 15:35:29
Perdants 😪	176****0765	江苏省苏州市吴江区同里镇151乡道	120.747	31.1244		2021-04-29 16:07:10
时光	159****9217	江苏省苏州市昆山市周庄镇崇远路97号	120.867	31.1349		2021-04-29 17:29:39
DC纸鹤苏苏🐾	189****8031	江苏省苏州市吴中区唯亭街道慈云路9号莲池湖公园	120.79	31.4082	2个福寿螺，一大一小，都活着，身上有泥和青苔，所以看不太清。我看到这两只的时候它们在水里爬，弄上岸拍的。	2021-04-30 09:36:03
麦克老狼	137****3577	江苏省无锡市新吴区无锡太湖国际科技园干城路裕沁湖畔庭	120.376	31.4674		2021-04-30 14:14:43
小老鼠	139****4853	江苏省苏州市昆山市锦溪镇江浦南路	120.913	31.1865	江浦南路旁	2021-04-30 18:00:41
CRANE	151****6995	江苏省无锡市滨湖区太湖街道立信大道国联金融大厦	120.304	31.4899	无锡经开区玉兰花园东三期，靠观山路和立信大道口，孤型水池	2021-04-30 20:35:27
Ali	134****4919	江苏省苏州市吴江区松陵街道芦荡路芦荡湖湿地公园	120.637	31.1162	芦荡湖公园	2021-05-01 11:20:39
黄	189****8252	江苏省苏州市吴中区临湖镇银藏路483号山湖温泉酒店	120.473	31.1273	吴中区银藏路随拍	2021-05-01 14:36:12
可不可以	185****1910	江苏省苏州市昆山市张浦镇稍里村	120.908	31.2677		2021-05-01 15:09:50
多少	139****3727	江苏省苏州市昆山市锦溪镇锦昌路	120.942	31.1759	昆山德朋电子科技有限公司食堂河流边	2021-05-02 10:07:35
可不可以	185****1910	江苏省苏州市昆山市张浦镇阳光中路	120.946	31.2718		2021-05-02 16:36:25
Ali	181****3962	江苏省苏州市昆山市张浦镇江浦南路	120.921	31.2673		2021-05-02 17:30:20
渐行渐远	158****2179	江苏省苏州市吴中区甪直镇S58沪常高速	120.79	31.2478		2021-05-02 17:46:14
渐行渐远	158****2179	江苏省苏州市吴中区甪直镇徐州菜馆	120.787	31.2575		2021-05-02 17:47:32
小老鼠	139****4853	江苏省苏州市昆山市张浦镇325村道	120.911	31.2542	325村道旁	2021-05-02 17:54:10
Ali	181****3962	江苏省苏州市昆山市张浦镇江浦南路	120.924	31.2562		2021-05-02 17:55:17
小草青青🍀 🍀	153****8527	江苏省无锡市新吴区鸿山街道梁鸿路梁鸿国家湿地公园	120.521	31.4965	在梁鸿湿地公园旁边，发现了这个东东!	2021-05-02 18:01:08
LM	139****9328	江苏省无锡市滨湖区华庄街道尚贤道尚贤河湿地(尚贤道)	120.323	31.4603		2021-05-03 07:41:35
邹海洋	139****7117	江苏省苏州市昆山市玉山镇马鞍山中路758号昆山市城市生态森林公园	120.915	31.3944	森林公园	2021-05-03 12:20:57
Ali	181****3962	江苏省南京市玄武区孝陵卫街道南京中山植物园	118.831	32.0545		2021-05-03 12:34:25
馬春良	189****8717	江苏省苏州市虎丘区浒墅关镇东古圩	120.559	31.4075	苏州市虎丘区浒墅关镇九图村东鼓圩	2021-05-03 16:37:59
大江千里	139****8612	江苏省南京市鼓楼区建宁路街道内环西线辅路阅江楼景区	118.754	32.0931	大桥南路古南都饭店旁边的河道里，有很多福寿螺卵块。	2021-05-04 12:18:42
没有刺的玫瑰	186****8357	江苏省苏州市姑苏区双塔街道杨枝塘路	120.652	31.2876		2021-05-04 14:09:38
豪🌝	152****5089	江苏省苏州市昆山市玉山镇中铁十二局集团有限公司312国道改扩建工程昆山段KS2标项目经理部	120.859	31.3431		2021-05-04 21:22:53
¹⁹⁹⁵	151****7095	江苏省苏州市吴中区香山街道舟山路	120.403	31.2353	刚好一对在繁殖的福寿螺，直接搞死	2021-05-05 08:57:40
满意	159****9605	江苏省苏州市吴中区唯亭街道临埠街哈金森工业橡胶制品(苏州)有限公司	120.807	31.3692	阳澄湖码头	2021-05-06 12:25:47
逗你玩	139****2190	江苏省苏州市昆山市锦溪镇才智菁英	120.965	31.1618		2021-05-08 10:36:21
爱丽思	157****4330	江苏省苏州市昆山市巴城镇祖冲之南路588号	120.881	31.4197	福寿螺	2021-05-08 14:09:28
小老鼠	139****4853	江苏省苏州市昆山市张浦镇江浦南路	120.925	31.2316	江浦路旁	2021-05-08 18:07:07
高继果13914090751	139****0751	江苏省苏州市虎丘区苏州科技城华佗路苏州鱼跃医疗科技有限公司	120.434	31.3134	发现好多虫卵	2021-05-09 09:23:55
しゃちく	180****9391	江苏省苏州市昆山市周庄镇蚬北路	120.838	31.135	河里现捞起来的	2021-05-09 18:36:26
小👿的快乐	185****6083	江苏省无锡市新吴区江溪街道鑫明路5号	120.388	31.5529	无锡伯渎河公园沿河	2021-05-10 14:50:37
邹海洋	139****7117	江苏省苏州市昆山市玉山镇中华园西路1900号江苏天瑞仪器股份有限公司	120.868	31.3605	江苏天瑞仪器股份有限公司	2021-05-13 12:47:24
被子	185****2093	江苏省苏州市吴中区斜塘街道星塘街	120.745	31.3274		2021-05-14 17:47:17
徐铃燕(｡･ω･｡)	135****2375	江苏省苏州市昆山市周庄镇龙兴路	120.833	31.1453		2021-05-14 18:13:23
徐铃燕(｡･ω･｡)	135****2375	江苏省苏州市昆山市周庄镇三珠浜	120.837	31.1571		2021-05-14 18:25:39
高继果13914090751	139****0751	江苏省苏州市相城区黄埭镇河滨公园相城区第二人民医院	120.544	31.4378	发现一些虫卵	2021-05-15 11:11:22
吴昊	138****6877	江苏省苏州市昆山市玉山镇江浦路935号	120.928	31.4107	位于昆山市江浦路路城大桥以东50河道内	2021-05-16 10:43:20
吴昊	138****6877	江苏省苏州市昆山市周市镇宋家港路277号昆山市汽车检测服务有限公司	121.021	31.4189	昆山市玉山镇翠微东路与宋家港路交叉口边的河道内	2021-05-17 08:30:56
吴昊	138****6877	江苏省苏州市昆山市玉山镇寰庆路富康花园(寰庆路)	120.946	31.4123	昆山市玉山镇环庆路团结河河道内	2021-05-18 07:52:22
脉冲星	159****6907	江苏省苏州市昆山市千灯镇三毛纺织品有限公司千灯原创型基地	121.007	31.2386		2021-05-18 08:28:28
陈玉均	151****1969	江苏省无锡市滨湖区太湖街道观山阁花园餐厅金匮公园	120.315	31.4941		2021-05-18 18:37:33
蒋明	139****2959	江苏省无锡市惠山区堰桥街道无锡市益源环保设备厂	120.309	31.6284		2021-05-19 09:50:38
满意	159****9605	江苏省无锡市新吴区梅村街道臻品口腔梅村五洲国际广场	120.442	31.5462		2021-05-20 15:13:56
满意	159****9605	江苏省无锡市新吴区梅村街道梅满嘉园	120.43	31.5488		2021-05-20 15:51:36
吴昊	138****6877	江苏省苏州市昆山市玉山镇永丰余路	120.946	31.4017	昆山市玉山镇永丰余路以西花园路以北河道内有大量福寿螺	2021-05-20 17:19:33
吴昊	138****6877	江苏省苏州市昆山市玉山镇同心路昆山佳利亚汽车零部件有限公司	120.966	31.4221	昆山市玉山镇城北同心路东侧新民站闸南五十米河道内	2021-05-21 15:05:08
吴昊	138****6877	江苏省苏州市昆山市周市镇城北路	120.979	31.4329	昆山市玉山镇长江路与城北大道交叉口东南侧公园河内	2021-05-21 15:13:00
吴昊	138****6877	江苏省苏州市昆山市周市镇青阳北路松港工业园昆山园区	120.992	31.4289	昆山市周市镇青阳北路与城北大道往南200米某不知名河道内	2021-05-21 15:26:05
吴昊	138****6877	江苏省苏州市昆山市玉山镇昆北路仁黄娄	120.954	31.4187	昆山市玉山镇昆北路与富士康路交叉口皇仓泾河河道内	2021-05-21 15:50:26
小老鼠	139****4853	江苏省苏州市昆山市张浦镇325村道	120.924	31.2427	小福寿螺	2021-05-26 18:29:17
fang	136****9694	江苏省无锡市滨湖区雪浪街道山水东路蠡湖国家湿地公园	120.257	31.4981	山水东路，无锡慈济环保教育基地对面河道，山门口	2021-05-27 14:10:25
nobuta	139****1728	江苏省无锡市梁溪区扬名街道梁东路瑞扬家园	120.318	31.5164	梁塘河湿地公园	2021-05-27 17:47:17
吴昊	138****6867	江苏省苏州市昆山市周市镇黄浦江北路	121.01	31.4146	昆山市周市镇黄浦江路麦德龙超市门口河道内	2021-05-28 12:51:32
吴昊	138****6877	江苏省苏州市昆山市周市镇中环东线99优选酒店(昆山万达周市珠泾花园店)	121.012	31.4001	昆山市朱泾花园北侧河道内	2021-05-28 12:56:50
吴昊	138****6877	江苏省苏州市昆山市开发区前进东路793号黄浦公园	121.01	31.3834	昆山市玉山镇前进路篮孔雀北侧公园河道内	2021-05-28 13:06:40
吴昊	138****6877	江苏省苏州市昆山市开发区黄浦江中路黄浦家园	121.01	31.3539	昆山市开发区建伟汽配城东面河道内	2021-05-28 13:17:27
吴昊	138****6877	江苏省苏州市昆山市陆家镇合丰路正新橡胶(中国)有限公司	121.001	31.3444	昆山市陆家镇合丰社区合丰路北侧河道内	2021-05-28 13:23:13
吴昊	138****6877	江苏省苏州市昆山市陆家镇金竹路	121.012	31.34	昆山市陆家镇金竹路河道内	2021-05-28 13:56:22
吴昊	138****6877	江苏省苏州市昆山市开发区中环东线野宝车料工业(昆山)有限公司	121.011	31.3706	昆山市开发区景王路景王公园内	2021-05-28 14:10:56
吴昊	138****6877	江苏省苏州市昆山市周市镇翠薇东路	120.999	31.4163	昆山市周市镇中乐泾桥河道	2021-05-28 14:28:57
吴昊	138****6877	江苏省苏州市昆山市周市镇白塔路博威·黄金海岸	120.986	31.4119	昆山市白塔路与新纬路交叉口河道内	2021-05-28 14:36:13
高继果13914090751	139****0751	江苏省苏州市吴江区黎里镇泗洲禅寺	120.822	31.0411	我被惊呆了	2021-05-29 09:02:52
高继果13914090751	139****0751	江苏省苏州市吴江区江陵街道东桥港	120.703	31.1353	藏的挺隐蔽，不过还是被我发现了	2021-05-29 10:46:03
D-别山	151****0562	江苏省苏州市昆山市玉山镇江浦路	120.925	31.3518		2021-05-29 15:44:29
D-别山	151****0562	江苏省苏州市昆山市玉山镇江浦路	120.925	31.3519		2021-05-29 15:45:34
D-别山	151****0562	江苏省苏州市昆山市玉山镇中环西线	120.926	31.3458		2021-05-29 15:50:13
D-别山	151****0562	江苏省苏州市昆山市玉山镇江浦路	120.925	31.3519		2021-05-29 15:53:13
D-别山	151****0562	江苏省苏州市昆山市玉山镇中环西线	120.925	31.3499		2021-05-29 15:56:18
Ali	134****4919	江苏省苏州市吴江区江陵街道仲英大道吴江·上海城	120.633	31.1771	江陵路与仲英大道交叉口西南边的藕塘里	2021-05-30 09:28:08
佚名	159****0460	江苏省苏州市昆山市开发区天目山路世茂·蝶湖湾	120.957	31.3443		2021-05-30 17:13:21
吴昊	138****6877	江苏省苏州市昆山市玉山镇花园路蓝岸晶舍·御墅临峰	120.938	31.3974	昆山市玉山镇城北花园路大桥桥下张家港河河道内	2021-06-04 06:36:50
小丫么小土豆	137****4032	江苏省苏州市吴江区横扇街道东头浜	120.569	31.0221	横扇星字湾	2021-06-04 12:23:11
高继果13914090751	139****0751	江苏省苏州市吴中区斜塘街道右岸街金鸡湖景区	120.717	31.3141	发现一个卵	2021-06-05 09:35:25
被子	185****2093	江苏省苏州市吴中区娄葑街道虹雨石美术馆李公堤	120.699	31.3015		2021-06-05 09:45:21
被子	185****2093	江苏省苏州市吴中区娄葑街道湖滨公园金鸡湖景区	120.684	31.3143		2021-06-05 10:24:26
被子	185****2093	江苏省苏州市吴中区娄葑街道槟榔路苏州工业园区星湾学校(西校区)	120.684	31.3269		2021-06-05 10:54:47
ʚ🧸ྀིɞ	139****3826	江苏省无锡市新吴区硕放街道振发五路17号丽景佳苑1期	120.45	31.4642	丽景家苑三期与二期之间的河道旁都是福寿螺卵繁殖严重	2021-06-06 19:09:03
吴昊	138****6877	江苏省苏州市昆山市周市镇康北路	121.004	31.4297	昆山市周市镇康北路东侧河道内	2021-06-08 12:02:44
陆利明Liming Lu	137****6784	江苏省苏州市姑苏区苏锦街道大观花园大观花园南区	120.594	31.3323	小区内很严	2021-06-08 18:48:45
陆利明Liming Lu	137****6784	江苏省苏州市姑苏区苏锦街道大观花园大观花园南区	120.594	31.3323	边上的两侧河堤	2021-06-08 18:52:48
a古龙窑紫砂	138****7444	江苏省无锡市宜兴市丁蜀镇古龙窑紫砂创作中心	119.872	31.2557	河堤上随处可见，还是比较多的	2021-06-11 19:05:14
fang	136****9694	江苏省无锡市滨湖区雪浪街道缘溪道江南大学蠡湖校区	120.266	31.4839	长广溪湿地公园，高浪路大桥东南侧岸边植物叶子上很多粉红色卵	2021-06-12 08:05:43
被子	185****2093	江苏省苏州市吴中区斜塘街道朝前路星塘幼儿园	120.756	31.2529		2021-06-12 08:21:33
从宾	152****3061	江苏省苏州市吴中区金庭镇林屋路107号林屋洞	120.305	31.1059	苏州西山林屋洞景区	2021-06-12 14:38:52
高继果13914090751	139****0751	江苏省苏州市虎丘区吴越路石湖景区	120.589	31.259	发现好多卵	2021-06-12 14:58:05
敏敏	139****6135	江苏省无锡市宜兴市丁蜀镇解放中路164号龙溪公园	119.838	31.2507	宜兴市丁蜀镇龙溪公园内	2021-06-12 15:47:28
被子	185****2093	江苏省苏州市吴中区娄葑街道中央公园	120.661	31.3141		2021-06-13 14:24:23
高继果13914090751	139****0751	江苏省苏州市吴中区娄葑街道苏绣路天域	120.675	31.3185	好的	2021-06-13 17:46:32
高继果13914090751	139****0751	江苏省苏州市吴中区斜塘街道星湖街金鸡湖景区	120.723	31.3031	这个是没有人比我先发现	2021-06-13 18:55:40
被子	185****2093	江苏省苏州市姑苏区沧浪街道三香路	120.611	31.3		2021-06-14 08:08:16
高继果13914090751	139****0751	江苏省苏州市虎丘区浒墅关镇苏州新区火车站地铁站3东南口苏州新区站	120.526	31.3719	发现一个卵	2021-06-14 10:12:48
敏敏	139****6135	江苏省无锡市滨湖区太湖街道金石路蠡湖国家湿地公园	120.296	31.5184		2021-06-14 10:51:55
知难行易	138****9725	江苏省苏州市吴中区甪直镇汤字圩	120.884	31.2449	在河边钓鱼看到，已消灭一个	2021-06-14 14:29:42
被子	185****2093	江苏省苏州市吴中区临湖镇苏州太湖水石艺术馆苏州太湖园博园	120.454	31.1405		2021-06-14 14:42:48
雷阵雨	139****6139	江苏省苏州市吴江区松陵街道龙河路朗诗滨湖绿郡花园	120.624	31.1114	小区里也有福寿螺	2021-06-14 15:01:42
合纵吴昊	199****9004	江苏省苏州市昆山市玉山镇晨淞路	120.878	31.3564	昆山市玉山镇晨淞路南侧河道内	2021-06-16 10:08:02
风间 千景	180****6467	江苏省苏州市昆山市玉山镇龙生路多元昆山国际模具城-模具设备区	120.945	31.4557	昆山市玉山镇龙生路河道内	2021-06-16 10:48:39
吴昊	138****6877	江苏省苏州市昆山市周市镇迎宾中路27号	120.961	31.4498	昆山市玉山镇迎宾中路河道内	2021-06-16 11:06:39
徐铃燕(｡･ω･｡)	135****2375	江苏省苏州市昆山市周庄镇周庄镇祁浜村茆浜自然村	120.845	31.1532		2021-06-16 18:49:37
敏敏	139****6135	江苏省无锡市滨湖区太湖街道融创熙园(万顺道)	120.281	31.4873		2021-06-16 19:06:04
张岚	151****2037	江苏省苏州市昆山市开发区珠江北路223号西湾新村	120.973	31.382	福寿螺红色的卵在草叶上	2021-06-19 13:31:59
高继果13914090751	139****0751	江苏省苏州市姑苏区双塔街道乌鹊桥路	120.629	31.2927	发现好多卵	2021-06-20 11:42:23
芋头同学	150****8722	江苏省苏州市吴江区松陵街道吴江区食品药品监督管理局(鲈乡北路)西窑六弄	120.639	31.1644		2021-06-20 12:40:02
知难行易	138****9725	江苏省苏州市昆山市玉山镇迎宾中路	120.923	31.4398	一群卵，有点密集恐惧症	2021-06-20 13:41:43
高继果13914090751	139****0751	江苏省苏州市吴中区郭巷街道东方大道	120.658	31.2636	发现好多卵	2021-06-20 15:29:39
高继果13914090751	139****0751	江苏省苏州市吴江区江陵街道亨通路伟业·迎春华府	120.653	31.2102	发现一些卵	2021-06-20 17:02:11
曰文	177****9834	江苏省南京市玄武区锁金村街道龙蟠路玄武湖公园	118.814	32.0623	玄武湖环湖路步道灯092湖岸边发现福寿螺卵	2021-06-20 17:58:06
高继果13914090751	139****0751	江苏省苏州市姑苏区双塔街道迎春路苏州南门汽车客运站	120.638	31.2788	发现好多卵	2021-06-20 17:59:07
桂桂	187****1776	江苏省常州市武进区雪堰镇常州市武进恒昌电器有限公司	120.071	31.5451	厂区后面的小河边	2021-06-21 11:25:45
徐铃燕(｡･ω･｡)	135****2375	江苏省苏州市吴江区黎里镇302县道	120.829	31.1124		2021-06-23 18:42:56
徐铃燕(｡･ω･｡)	135****2375	江苏省苏州市吴江区黎里镇201县道	120.846	31.1032		2021-06-23 18:55:07
小老鼠	139****4853	江苏省苏州市昆山市张浦镇罗家浜	120.913	31.2433	河边福寿螺	2021-06-25 07:03:31
鱼有仙顾	137****5636	江苏省苏州市昆山市张浦镇锦绣港湾	120.956	31.2891	见议成立清理队及时处理	2021-06-25 15:32:26
吴昊	138****6877	江苏省苏州市昆山市玉山镇斜泾路	120.915	31.409	昆山市玉山镇斜泾路西侧河道内	2021-06-25 15:58:29
小姑娘肉多多	158****0244	江苏省无锡市滨湖区马山街道刘闾路	120.126	31.5125	福寿螺卵，在无锡胡埭阖闾遗址公园内	2021-06-26 13:45:16
被子	185****2093	江苏省苏州市吴中区斜塘街道星塘街欧尚超市(星塘店)	120.746	31.2984		2021-06-26 16:03:49
被子	185****2093	江苏省苏州市吴中区斜塘街道龙翔驾考(联丰广场店)联丰广场	120.734	31.296		2021-06-26 16:26:52
吴昊	138****6877	江苏省苏州市昆山市巴城镇虹祺北路	120.906	31.4353	昆山市巴城镇虹祺北路东侧	2021-06-27 15:53:16
知难行易	138****9725	江苏省苏州市昆山市巴城镇环湖路	120.838	31.3848	卵给它破坏掉了	2021-06-27 16:09:27
老在背后说我帅	183****8663	江苏省苏州市昆山市开发区崂山路大成莲创	120.948	31.3408	崂山路19号，大成联创西侧沼泽地内	2021-06-28 18:43:52
ZYZK	177****7261	江苏省无锡市江阴市澄江街道大桥南路33号颐新华都	120.295	31.8794		2021-06-29 16:30:51
好好学习	181****3137	江苏省苏州市吴中区苏苑街道太湖东路武珞科技园	120.647	31.263	公园河道有福寿螺。	2021-07-02 08:59:56
吴昊	138****6877	江苏省苏州市昆山市玉山镇中华园西路	120.908	31.3613	昆山市玉山镇中华园西路北侧	2021-07-02 14:17:29
吴昊	138****6877	江苏省苏州市昆山市玉山镇东风日产昆山昆众中华园路专营店昆山昆众恒达汽车销售服务有限公司	120.886	31.3618	昆山市玉山镇中华园西路东风日产东侧	2021-07-02 14:21:25
吴昊	128****6877	江苏省苏州市昆山市玉山镇虹桥路日康花园	120.934	31.3856	昆山市玉山镇马鞍山路与虹桥路路口河道内	2021-07-02 15:14:26
刘玉	151****9809	江苏省无锡市梁溪区南禅寺街道无锡千水源商贸有限公司	120.316	31.5705	发现地点：蠡园西施岛陶宝桥岸边发现福寿螺卵块	2021-07-02 17:48:58
吴昊	138****6877	江苏省苏州市昆山市玉山镇博士路昆山智谷小镇	120.893	31.4027	昆山市玉山镇祖冲之路西侧	2021-07-03 09:40:50
吴昊	138****6877	江苏省苏州市昆山市玉山镇祖冲之中路	120.895	31.3896	昆山市玉山镇马鞍山西路北侧河道内	2021-07-03 09:52:14
吴昊	138****6877	江苏省苏州市昆山市玉山镇观林路昆山市城市生态森林公园	120.904	31.3984	昆山市玉山镇观林路南侧河道内	2021-07-03 10:05:02
吴昊	138****6877	江苏省苏州市昆山市玉山镇马鞍山中路昆山市城市生态森林公园	120.905	31.389	昆山市玉山镇马鞍山西路北侧河道内	2021-07-04 10:11:58
鱼有仙顾	137****5636	江苏省苏州市昆山市张浦镇森隆蓝波湾	120.937	31.2796		2021-07-06 16:41:18
fang	136****9694	江苏省无锡市惠山区洛社镇中惠大道	120.24	31.666	惠山区秦巷村石秦线无锡市信嘉织物后整理有限公司西侧河道两岸	2021-07-07 10:31:29
瑞	137****0540	江苏省苏州市吴江区江陵街道中山北路1229号西湖花苑	120.639	31.1966	苏州市吴江区厐家塘水闸，苏州提闸管家所DB4吴江DB1标记	2021-07-11 09:26:48
~格式化、自己こจุ๊บ	188****5323	江苏省苏州市昆山市锦溪镇计家墩路68号	120.918	31.1527	锦溪镇计家墩村乡伴理想村西侧	2021-07-13 09:12:16
吴昊	138****6877	江苏省苏州市昆山市开发区佳盛花园国家税务总局昆山市税务局	120.996	31.3856	昆山市玉山镇青阳路东侧河道内	2021-07-15 09:35:21
鉅嶺	130****0791	江苏省苏州市吴中区苏州工业园区直属镇钟园路青年公社	120.8	31.3256	青年汇附近	2021-07-15 17:43:55
知难行易	138****9725	江苏省苏州市昆山市巴城镇迎宾西路	120.888	31.4401	有福寿螺卵	2021-07-16 22:49:20
吴昊	138****6877	江苏省苏州市昆山市玉山镇亭林园	120.953	31.3893	昆山市玉山镇亭林公园南公园内	2021-07-17 09:36:59
独墅一帜	134****8119	江苏省苏州市吴中区香山街道环太湖大道太湖湖滨国家湿地	120.443	31.2202	苏州环太湖大道	2021-07-17 17:07:37
呦呦	139****9528	江苏省无锡市梁溪区扬名街道清名路茂业天地(清扬店)	120.312	31.5485	位于清名路茂业百货对面的河道扬名三号河处发现福寿螺虫卵	2021-07-17 19:38:10
南雪依依	186****9061	江苏省无锡市滨湖区华庄街道红周路	120.347	31.4639	好多福寿螺卵	2021-07-20 17:57:17
吴昊	138****6877	江苏省苏州市昆山市玉山镇柏庐北路764号梧桐广场	120.965	31.4092	昆山市玉山镇富士康路南杨林塘河道内	2021-07-22 16:26:18
宪	139****1379	江苏省苏州市昆山市开发区杨树路515号昆山慧聚广场	121.028	31.3953	福寿螺	2021-07-22 18:25:02
吴昊	138****6877	江苏省苏州市昆山市玉山镇萧林中路滨江花园商业广场	120.973	31.4027	昆山市玉山镇萧林路北侧河道内	2021-07-23 14:39:48
Juyi-朱	138****5926	江苏省无锡市锡山区鹅湖镇新泾河沿32号楼	120.582	31.5432	锡山区甘露新泾河北沿岸，唐家弄，假山里沿岸布满福寿螺	2021-07-27 08:59:09
~格式化、自己こจุ๊บ	180****4762	江苏省苏州市昆山市锦溪镇文昌北路	120.899	31.1908	锦溪镇东娄港灌注站西北200米	2021-07-31 08:07:38
~格式化、自己こจุ๊บ	180****4762	江苏省苏州市昆山市锦溪镇古城南路	120.902	31.2198	锦溪镇古城路与德安路交叉口东北侧100米	2021-07-31 08:14:52
高继果13914090751	139****0751	江苏省苏州市吴中区唯亭街道悬珠花园西区79号楼	120.785	31.3705	发现好多卵	2021-07-31 10:46:37
Yang，Wen Xiang	189****4645	江苏省苏州市昆山市张浦镇圣陶路	120.891	31.2691	江苏省苏州市昆山市张浦镇星金村石壁东。	2021-08-01 11:48:59
鱼有仙顾	137****5636	江苏省苏州市昆山市张浦镇江丰路	120.948	31.3029		2021-08-02 09:19:25
邹海洋	139****7117	江苏省苏州市昆山市巴城镇虹祺北路85号	120.903	31.445		2021-08-02 13:34:26
吴昊	138****6877	江苏省苏州市昆山市玉山镇北门路	120.949	31.4463	昆山是北门北路东侧河道内	2021-08-03 11:09:47
煜梓匠	137****2454	江苏省苏州市姑苏区虎丘街道广济北路284号	120.605	31.3236		2021-08-05 18:51:51
我是🍀dudu	180****5502	江苏省苏州市虎丘区苏州科技城太湖大道	120.426	31.3358	福寿螺卵，很多	2021-08-05 18:56:33
被子	185****2093	江苏省苏州市姑苏区平江街道敬文里	120.623	31.3215		2021-08-06 13:42:17
被子	185****2093	江苏省苏州市吴中区苏州工业园区直属镇现代大道金鸡湖景区	120.704	31.3257		2021-08-06 17:46:50
古月古月菲菲	133****9736	江苏省苏州市吴中区苏州工业园区直属镇淞北路	120.779	31.2997		2021-08-07 17:49:00
秦	150****6983	江苏省苏州市昆山市花桥镇金中路	121.083	31.2865	昆山市花桥镇金融大道旁边的小河河岸上全都是福寿螺卵，这块很多大人会带小孩子玩耍。有隐患。	2021-08-08 09:38:50
尘	130****0791	江苏省苏州市吴中区苏州工业园区直属镇苏虹中路苏州胶囊有限公司	120.711	31.3346		2021-08-08 10:24:07
高继果13914090751	139****0751	江苏省苏州市吴中区木渎镇金山南路226号山雨墅	120.518	31.2765	发现一些卵	2021-08-08 12:04:49
等风的旗	139****1240	江苏省苏州市吴中区太湖街道友新快速路	120.611	31.2015	友新快速、石湖立交旁边河道福寿螺漫延	2021-08-10 06:57:15
吴昊	138****6877	江苏省苏州市昆山市玉山镇震川西路568号	120.912	31.38	昆山市玉山镇前进西路路南	2021-08-10 12:39:02
知难行易	138****9725	江苏省苏州市昆山市巴城镇阳澄湖水上公园-观湖长堤阳澄湖水上公园	120.855	31.4435	有虫卵跟成年福寿螺	2021-08-10 21:58:56
吴昊	138****6877	江苏省苏州市昆山市开发区黄河中路285号院	120.979	31.373	昆山市玉山镇长江中路西侧	2021-08-11 15:01:57
吴昊	138****6877	江苏省苏州市昆山市周市镇迎宾东路琨城·帝景园	120.978	31.4541	昆山市周市镇迎宾路与迎周路交叉口	2021-08-12 14:45:52
吴昊	138****6877	江苏省苏州市昆山市周市镇长江北路辅路	120.971	31.4471	昆山市周市镇兰泾路	2021-08-12 15:31:05
吴昊	138****6877	江苏省苏州市昆山市周市镇昆山市周市镇永共社区卫生服务站兰泾花苑	120.965	31.4377	昆山市东横泾路西侧河道	2021-08-12 15:42:36
高继果13914090751	139****0751	江苏省苏州市吴中区木渎镇中国银行(苏州木渎支行)木渎公园	120.517	31.256	发现一些卵	2021-08-14 14:53:03
高继果13914090751	139****0751	江苏省苏州市吴中区木渎镇金耀新村	120.507	31.2576	发现一些卵	2021-08-14 15:19:05
行云流水	134****7106	江苏省苏州市姑苏区平江街道江宇路东汇	120.632	31.3315		2021-08-15 10:31:50
🐟	186****2907	江苏省苏州市昆山市锦溪镇祝家甸路	120.877	31.1511	河道的福寿螺成灾啦！	2021-08-15 11:47:33
知难行易	138****9725	江苏省苏州市昆山市巴城镇464村道	120.847	31.4048	虫卵敷着在轮胎上面	2021-08-15 18:40:13
被子	185****2093	江苏省苏州市吴中区斜塘街道启月街月亮湾3号西区	120.723	31.2572		2021-08-16 12:46:15
Smile	152****4000	江苏省泰州市海陵区九龙镇雨振线	119.858	32.5099	福寿螺产卵。整条河道都是	2021-08-16 15:41:18
A111星辰	137****2966	江苏省宿迁市泗洪县大楼街道008乡道	118.248	33.4683	去年发现福寿螺处	2021-08-16 16:52:43
爱上猕猴桃	176****2923	江苏省苏州市吴中区唯亭街道慈云路阳澄人家南区	120.777	31.4144	逛了逛阳澄湖，藕池边看荷花，就看到了它	2021-08-17 11:08:05
	188****0219	江苏省苏州市吴中区唯亭街道莲池湖路莲池湖公园	120.779	31.4123	特别漂亮	2021-08-17 11:20:30
宜山金砂	147****5203	江苏省无锡市宜兴市丁蜀镇前丰桥	119.879	31.2439		2021-08-17 11:26:09
吴昊	138****6877	江苏省苏州市昆山市巴城镇马鞍山西路	120.868	31.39	昆山市巴城镇马鞍山西路北侧	2021-08-17 14:16:46
莎莎	182****6468	江苏省苏州市吴中区斜塘街道创意娃娃少儿艺术(园区白塘校区)白塘生态植物园	120.736	31.332		2021-08-18 13:23:27
吴昊	138****6877	江苏省苏州市昆山市玉山镇中华园路	120.923	31.3613	昆山市玉山镇江浦路桥下	2021-08-20 13:39:05
吴昊	138****6977	江苏省苏州市昆山市玉山镇中华园路	120.935	31.3621	昆山市玉山镇中华园西路	2021-08-20 13:42:47
陈健	139****7491	江苏省苏州市昆山市张浦镇白安路	120.898	31.2939	昆山市张浦镇白米村白米新村河道两岸福寿螺	2021-08-21 11:39:29
古月古月菲菲	133****9736	江苏省苏州市吴中区斜塘街道桑田街	120.786	31.2854		2021-08-21 15:41:47
陈玉均	151****1969	江苏省无锡市滨湖区蠡湖街道蠡湖梦梦帆广场	120.277	31.5206	福寿螺	2021-08-21 17:41:33
小栗子	158****9555	江苏省无锡市新吴区鸿山街道无锡市新吴区鸿山街道敬老院	120.498	31.485	无锡市新吴区鸿山镇后宅河北街敬老院门口的河边有很多粉色的福寿螺的卵。	2021-08-25 17:42:24
高继果13914090751	139****0751	江苏省苏州市吴中区娄葑街道星州街水坊路邻里中心	120.682	31.3009	发现一些卵	2021-08-28 11:28:56
Perdants 😪	176****0765	江苏省苏州市吴江区横扇街道联心桥	120.62	31.072		2021-08-30 14:15:55
吴昊	138****6877	江苏省苏州市昆山市陆家镇河浦路	121.061	31.3384	昆山市陆家镇河浦路	2021-08-30 14:27:10
吴昊	138****6877	江苏省苏州市昆山市陆家镇河浦路夏桥花园	121.05	31.3403	昆山市陆家镇河浦路	2021-08-30 14:42:41
好旺机电	181****9076	江苏省苏州市吴中区越溪街道吴中大道	120.611	31.2295	池塘里有福寿螺号卵	2021-08-30 17:00:37
好好学习	181****3137	江苏省苏州市吴中区郭巷街道G1522常台高速	120.673	31.2434	河塘里有福寿螺和卵	2021-09-02 07:40:43
好好学习	181****3137	江苏省苏州市吴中区郭巷街道通达路	120.678	31.2345	水域发现福寿螺和卵	2021-09-02 08:03:19
徐楠	158****8363	江苏省无锡市新吴区鸿山街道水岸观邸水岸观邸2期	120.488	31.4929	福寿螺	2021-09-04 17:57:51
久洁	152****9243	江苏省淮安市盱眙县穆店镇金源路168号	118.594	32.9692		2021-09-05 15:10:40
晴空万里	134****8653	江苏省无锡市滨湖区雪浪街道缘溪道融创万达文华酒店	120.277	31.4414	好多	2021-09-06 11:40:49
杰	158****8030	江苏省无锡市滨湖区太湖街道金石路	120.281	31.5111	无锡大剧院对面大草平，中间有条人工河，里面有大量福寿螺	2021-09-07 15:33:10
Sherry	181****8559	江苏省无锡市滨湖区雪浪街道长广溪湿地公园-五里天堂雕塑园蠡湖国家湿地公园	120.265	31.5053	福寿螺的卵	2021-09-16 10:57:38
邹海洋	139****7117	江苏省苏州市昆山市巴城镇前进西路晴碧园	120.831	31.3784		2021-09-17 11:43:24
守护者	139****6871	江苏省无锡市滨湖区胡埭镇九龙湾花彩小镇·花星球	120.157	31.5592	江苏无锡九龙湾花星球	2021-09-19 11:32:02
爱丽思	157****4330	江苏省苏州市昆山市玉山镇Jims中心湖公园	120.899	31.4111	昆山大渔湾	2021-09-20 11:04:28
陈玉均	151****1969	江苏省无锡市新吴区江溪街道锡兴路	120.378	31.5542	福寿螺	2021-09-20 12:06:22
吴昊	138****6877	江苏省苏州市昆山市张浦镇新敖村	120.925	31.2144	昆山市锦溪镇江浦南路	2021-09-20 13:39:28
吴昊	138****6877	江苏省苏州市昆山市张浦镇江浦南路	120.921	31.2776	昆山市锦溪镇江浦南路东侧	2021-09-20 13:56:11
吴昊	138****6877	江苏省苏州市昆山市张浦镇江浦南路	120.92	31.2881	昆山市张浦镇江浦南路东侧	2021-09-20 14:00:14
吴昊	138****6877	江苏省苏州市昆山市张浦镇江浦南路	120.923	31.2994	昆山市张浦镇江浦南路东侧	2021-09-20 14:03:42
呦呦	139****9528	江苏省无锡市锡山区安镇街道文瑞路江苏省锡东高级中学	120.471	31.5914	无锡市锡山区锡东中学对面的河道	2021-10-08 19:29:57
吴雪	186****7969	江苏省扬州市高邮市高邮街道北门大街	119.433	32.7983	相隔一米不到有三处福寿螺的卵，而且孵化程度都不一样	2021-10-09 08:13:53
内大侠	182****1631	江苏省无锡市宜兴市丁蜀镇通蜀路	119.818	31.2793	好大的福寿螺	2021-10-09 20:08:44
喝水	159****6335	江苏省无锡市梁溪区广益街道北兴塘河湿地公园	120.345	31.6088	在北兴塘河湿地公园里	2021-10-10 09:26:24
好好学习	181****3137	江苏省苏州市吴中区城南街道苏州市公安局警务工作服务站碧波集贸市场	120.636	31.2564	菜场门口河边有福寿螺	2021-10-11 08:06:11
dy	159****1011	江苏省淮安市金湖县金北街道236省道	118.995	33.0812	金湖	2021-10-11 15:42:32
崔苏静	138****0001	江苏省淮安市金湖县金北街道洪金路	119.022	33.0773	金湖	2021-10-11 15:54:36
崔苏静	138****0001	江苏省淮安市金湖县金北街道洪金路	119.034	33.0722	金湖	2021-10-11 15:56:23
崔苏静	138****0001	江苏省淮安市金湖县金北街道金淮路	119.025	33.0545	金湖	2021-10-12 09:20:45
崔苏静	138****0001	江苏省淮安市金湖县银涂镇唐港接线	119.256	33.0793	金湖	2021-10-12 10:12:50
崔苏静	138****0001	江苏省宿迁市泗阳县众兴街道市民东路泗阳城市森林公园(泗阳县城市管理行政执法局西北)	118.704	33.7167	泗阳	2021-10-12 14:51:08
瑞	137****0540	江苏省苏州市吴中区郭巷街道苏州建设交通高等职业技术学校尹山湖校区	120.69	31.2312	苏州建设交通高等职业技术学校校内池塘，校外河道都有福寿螺的卵	2021-10-14 09:35:42
岁月如歌	136****9936	江苏省徐州市新沂市北沟街道达信国际	118.376	34.3549	小区里好多福寿螺和卵，不知道有没有治理的单位	2021-10-14 14:35:26
湖城飞牛	138****2028	江苏省淮安市金湖县塔集镇联合五组	119.187	32.9365	金湖县塔集镇联合村六组	2021-10-17 14:17:07
陆	134****6049	江苏省南京市秦淮区瑞金路街道南京航天航空大学明故宫校区直升机旋翼动力学南京航空航天大学明故宫校区	118.821	32.0361	南航明故宫校区玉带河沿岸发现的，很多	2021-10-17 15:32:32
呦呦	139****9528	江苏省无锡市锡山区安镇街道龙湖九里香醍	120.459	31.584	九里河公园，龙湖九里香堤后面	2021-10-17 19:18:30
fang	136****9694	江苏省无锡市滨湖区雪浪街道清源路雪溪苑A区	120.295	31.4646	仙河苑二期南区418号南侧河道泊岸两侧好多福寿螺的粉红色卵	2021-10-22 10:18:49
柒月情书	158****3224	江苏省无锡市江阴市南闸街道称心阁花园南区	120.259	31.848	称心阁南区	2021-10-23 17:14:39
是小葛不是小哥	188****1733	江苏省无锡市江阴市南闸街道江阴职业技术学院实验楼江阴职业技术学院	120.241	31.8726	在江阴职业技术学院内河，发现大量福寿螺卵	2021-10-29 09:32:25
D🍩nut	150****7620	江苏省无锡市新吴区鸿山街道环鸿东路	120.508	31.478	徐塘桥灌溉站旁边的小河里	2021-10-30 15:48:21
慧敏	181****6516	江苏省无锡市梁溪区江海街道上马墩路204号金科·观天下	120.333	31.5833	小区水池好多地方都是福寿螺的卵	2021-10-31 12:31:04
伟俊	138****2867	江苏省无锡市滨湖区蠡湖街道望山路	120.258	31.5327	隐秀路陆典桥福寿螺塔	2021-11-02 10:28:12
吴小台	137****8763	江苏省无锡市江阴市南闸街道河南街6号	120.241	31.8563	南闸湾里大河	2021-11-04 12:27:58
阿草草草	173****8309	江苏省无锡市滨湖区雪浪街道蠡湖国家湿地公园-荷神榭蠡湖国家湿地公园	120.266	31.5067	长广溪湿地与威尼斯花园中间的河道（威尼斯花园湖与蠡湖连接桥下来一路上很多福寿螺的卵	2021-11-07 11:27:41
Perdants 😪	176****0765	江苏省苏州市吴江区横扇街道鸡西路	120.553	31.0266	发展目标	2021-11-19 10:24:22
